# Supplementary material for: Blockade of leukemia inhibitory factor as a therapeutic approach to KRAS driven pancreatic cancer
Source: Nat Commun. 2019 Jul 11;10:3055. doi: 10.1038/s41467-019-11044-9 (PMC6624260; doi:10.1038/s41467-019-11044-9)
Supplement: Supplementary file 2 — Supplementary Data 1 [file 41467_2019_11044_MOESM2_ESM.xlsx]

## Sheet: Sheet1
Gene Name		oligo_sequences (5'-3')
hIL-6	Forward	ACTCACCTCTTCAGAACGAATTG
	Reverse	GTCGAGGATGTACCGAATTTGT
hIL-6	Forward	AATTCGGTACATCCTCGACGG
	Reverse	TTGGAAGGTTCAGGTTGTTTTCT
hCNTF	Forward	ACAGAGCATTCACCGCTGAC
	Reverse	TCAGGTCTGAACGAATCTTCCTT
hCNTF	Forward	GAAGATTCGTTCAGACCTGACTG
	Reverse	CAGGCCCTGATGCTTCACATA
hKras4B	Forward	ACAGAGAGTGGAGGATGCTTT
	Reverse	TTTCACACAGCCAGGAGTCTT
mKras4B	Forward	GAGTAAAGGACTCTGAAGATGTGCC
	Reverse	CATCGTCAACACCCTGTCTTGTCTT
hAbcb1	Forward	AGGAAGACATGACCAGGTATGC
	Reverse	CCAGCACCAATTCCACTGTAAT
hLIF	Forward	CAGTGCCAATGCCCTCTTTAT
	Reverse	GGCCACATAGCTTGTCCAGG
hLIF	Forward	CCAACGTGACGGACTTCCC
	Reverse	TACACGACTATGCGGTACAGC
hLIF	Forward	GTACCGCATAGTCGTGTACCT
	Reverse	GGTTGAGGATCTTCTGGTCCC
mLIF	Forward	AACCAGATCAAGAATCAACTGGC
	Reverse	TGTTAGGCGCACATAGCTTTT
mLIF	Forward	AGCTATGTGCGCCTAACATGA
	Reverse	CGACCATCCGATACAGCTCC
hCTGF	Forward	CAGCATGGACGTTCGTCTG
	Reverse	AACCACGGTTTGGTCCTTGG
hANKRD1	Forward	CGTGGAGGAAACCTGGATGTT
	Reverse	GTGCTGAGCAACTTATCTCGG
hCD44	Forward	GCCCTTCCATAGCCTAATCC
	Reverse	CTTTGGTGTCTCCCAGAAGC
hOSM	Forward	CACAGACTGGCCGACTTAGAG
	Reverse	AGTCCTCGATGTTCAGCCCA
hLeptin	Forward	TGCCTTCCAGAAACGTGATCC
	Reverse	CTCTGTGGAGTAGCCTGAAGC
hCLCF1	Forward	TTTCAACGAGCCAGACTTCAAC
	Reverse	GAGGCCACGCAAGTAACACA
hIL31	Forward	CACGTTGCCCGTCCGTTTA
	Reverse	TCTTCGAGAGGGACTGTAATTCC
hCT1	Forward	GGAGGCCAAGATCCGTCAG
	Reverse	AGCTGCACATATTCCTGGAGC
BACT	Forward	CAAGATCAACCGGGAAAAGATGA
	Reverse	TGGATGGCGACATACATGGC
